# Supplementary material for: Structural Variants and Implicated Processes Associated with Familial Tourette Syndrome
Source: Int J Mol Sci. 2024 May 25;25(11):5758. doi: 10.3390/ijms25115758 (PMC11171586; doi:10.3390/ijms25115758)
Supplement: Supplementary file 1 [file ijms-25-05758-s001.zip › TableS1.xlsx]

## Sheet: Arkusz1
Supplementary Table 1. Segregation patterns in the study group.
sample	family	sex	kinship	disease	phenotype	additional_phenotype	heavy_tics	nonCTD	causative_segregation_1	causative_segregation_2	causative_segregation_3	causative_segregation_4	protective_segregation
6981	A	M	brother	YES	GTS	.	.	.	YES				NO
6982	A	F	sister	YES	GTS	.	.	.	YES				NO
7213	A	M	father	NO	.	.	.	.	rather NO				maybe
7212	A	M	mother_brother	NO	.	.	.	.	NO				rather NO
7214	A	F	mother_brother_daughter	NO	.	.	.	.	rather NO				maybe
189a	A	M	P	YES	GTS	ANX	.	.	YES				NO
189b	A	F	mother	YES	Provisional Tic Disorder	.	.	YES	YES				NO
170c	B	M	father	YES	GTS	.	.	.	YES				NO
170d	B	M	father_brother_son	YES	GTS	.	.	.	YES				NO
7227	B	M	husband	NO	.	.	.	.	NO				rather NO
7234	B	F	daughter	YES	Chronic Vocal Tic Disorder	.	.	YES	YES				NO
7236	B	F	daughter	NO	.	.	.	.	rather NO				maybe
7255	B	M	father_brother	NO	.	.	.	.	YES carrier				YES
7290	B	M	father_brother_daughter_son	YES	Unspecified Tic Disorder	.	.	.	YES				NO
170a	B	F	P	YES	GTS	ADHD, OCD, MDD, ANX	YES	.	YES				NO
7237	C	M	brother	NO	.	.	.	.	rather NO				maybe
7238	C	M	P	YES	GTS	ANX	.	.	YES				NO
7239	C	F	sister	NO	.	.	.	.	rather NO				maybe
7240	C	M	father	YES	Unspecified Tic Disorder	.	.	.	YES				NO
7241	C	F	mother	NO	.	.	.	.	NO				rather NO
7288	C	F	father_sister	YES	Chronic Vocal Tic Disorder	.	.	.	YES				NO
7289	C	M	grandfather	YES	GTS	.	.	.	YES				NO
7301	C	F	father_father_sister_daughter	YES	Chronic Motor Tic Disorder	.	.	.	YES				NO
7302	C	F	father_father_sister_daughter	YES	Chronic Motor Tic Disorder	.	.	.	YES				NO
136	D	M	P	YES	GTS	OCD, MDD, ANX	.	.	YES				NO
7244	D	M	brother	YES	Unspecified Tic Disorder	OCD	.	.	YES				NO
7245	D	F	father_sister	NO	.	.	.	.	rather NO				maybe
7246	D	F	mother	NO	.	.	.	.	NO				rather NO
7247	D	M	father	NO	.	.	.	.	YES carrier				YES
7248	D	M	father_mother_sister_son	YES	GTS	.	.	.	YES				NO
7249	D	M	father_mother_sister_son_son	YES	Chronic Motor Tic Disorder	.	.	.	YES				NO
7146	E	M	P	YES	GTS	.	.	.	YES				NO
7229	E	F	mother_sister	NO	.	.	.	.	rather NO				maybe
7231	E	F	mother_sister	YES	Provisional Tic Disorder	.	.	YES	YES				NO
7251	E	M	brother	YES	Chronic Motor Tic Disorder	.	.	.	YES				NO
7252	E	F	mother	NO	.	.	.	.	YES carrier				YES
7253	E	M	twin	YES	GTS	.	.	.	YES				NO
7254	E	M	father	NO	.	.	.	.	NO				rather NO
7258	F	M	brother	YES	Chronic Vocal Tic Disorder	.	.	.	YES				NO
7259	F	M	mother_father	YES	Chronic Motor Tic Disorder	.	.	.	YES				NO
7260	F	M	mother_brother	YES	Chronic Vocal Tic Disorder	.	.	.	YES				NO
7261	F	M	mother_sister_son	NO	.	.	.	.	rather NO				maybe
7262	F	F	mother_sister	YES	GTS	.	.	.	YES				NO
7263	F	F	mother_sister_daughter	NO	.	.	.	.	rather NO				maybe
7264	F	F	mother_sister	YES	GTS	.	.	.	YES				NO
7284	F	M	mother_brother	YES	GTS	.	.	.	YES				NO
147a	F	M	P	YES	GTS	.	.	.	YES				NO
147b	F	F	mother	YES	Chronic Motor Tic Disorder	.	.	.	YES				NO
147c	F	M	father	NO	.	.	.	.	NO				rather NO
7268	G	M	P	YES	GTS	ANX	.	.	YES				NO
7269	G	F	mother_sister	NO	.	.	.	.	rather NO				maybe
7270	G	F	mother	YES	Unspecified Tic Disorder	.	.	YES	YES				NO
7271	G	M	mother_father	YES	Chronic Vocal Tic Disorder	.	.	YES	YES				NO
7274	H	F	mother	NO	.	.	.	.	NO	NO			maybe
7275	H	M	father_brother	YES	Chronic Motor Tic Disorder	.	.	YES	YES	YES			NO
7276	H	M	father	YES	Chronic Motor Tic Disorder	OCD	.	.	YES	YES			NO
7277	H	M	P	YES	GTS	ADHD, ANX	.	.	YES	YES			NO
7278	H	M	father_father	YES	Chronic Vocal Tic Disorder	.	.	.	YES	NO			NO
7279	H	F	father_mother	YES	GTS	.	.	.	NO	YES			NO
7291	I	F	father_sister	NO	.	.	.	.	YES carrier				YES
7292	I	M	brother	YES	GTS	.	.	.	YES				NO
7293	I	M	father	YES	Other Specified Tic Disorder	.	.	.	YES				NO
7294	I	M	father_brother	NO	.	.	.	.	rather NO				maybe
7295	I	F	father_sister_daughter	YES	Chronic Vocal Tic Disorder	.	.	.	YES				NO
7296	I	M	P	YES	GTS	OCD, MDD, ANX	.	.	YES				NO
7304	J	F	P	YES	GTS	OCD, MDD, ANX	YES	.	YES				NO
7305	J	M	father	YES	Chronic Motor Tic Disorder	.	.	.	YES				NO
7306	J	F	father_mother	NO	.	.	.	.	rather NO				maybe
7307	J	F	mother	NO	.	MDD	.	.	NO				rather NO
7308	J	M	brother	YES	Chronic Motor Tic Disorder	OCD	.	YES	YES				NO
7250	R	M	brother	NO	.	.	.	.	rather NO				maybe
180a	R	F	P	YES	GTS	ANX	.	.	YES				NO
180b	R	F	mother	NO	.	.	.	.	NO				rather NO
180c	R	M	father	YES	Chronic Vocal Tic Disorder	.	.	.	YES				NO
6835	R	M	father_brother	YES	Chronic Vocal Tic Disorder	.	.	.	YES				NO
6836	R	M	father_father	YES	Chronic Vocal Tic Disorder	.	.	.	YES				NO
185a	S	F	P	YES	GTS	OCD, MDD	YES	.	YES				NO
185b	S	F	sister	YES	GTS	.	.	.	YES				NO
185c	S	F	mother	NO	.	.	.	.	NO				NO
6819	S	F	mother_mother	NO	.	.	.	.	NO				NO
6820	S	M	brother	YES	GTS	.	.	.	YES				NO
6821	S	M	father	YES	GTS	.	.	.	YES				NO
6812	T	F	mother_sister	NO	.	.	.	.	NO	rather NO	rather NO	rather NO	maybe
6814	T	F	mother_mother	NO	.	.	.	.	NO	rather NO	rather NO	rather NO	NO
197a	T	M	P	YES	GTS	.	.	.	YES	rather YES	YES	rather YES	NO
197b	T	F	mother	YES	Chronic Vocal Tic Disorder	.	.	YES	NO	YES	YES	YES	NO
197c	T	M	father	YES	Chronic Motor Tic Disorder	.	.	YES	YES	NO	NO	NO	NO
6811	T	M	brother	YES	Unspecified Tic Disorder	OCD	.	.	rather YES	YES	rather YES	YES	NO
6813	T	F	mother_sister	NO	.	.	.	.	NO	rather NO	rather NO	rather NO	maybe
6815	T	F	father_mother	NO	.	.	.	.	NO	NO	NO	NO	NO
6816	T	M	father_father	YES	GTS	.	.	.	YES	NO	NO	NO	NO
6887	U	M	P	YES	GTS	.	.	.	YES				NO
7320	U	M	father	YES	Chronic Vocal Tic Disorder	.	.	YES	YES				NO
7319	U	F	mother	NO	.	.	.	.	NO				rather NO
7324	U	M	father_brother_son	YES	GTS	.	.	.	YES				NO
7326	U	M	father_brother	.	.	.	.	.	YES carrier				YES
7325	U	M	father_father	YES	Chronic Vocal Tic Disorder	.	.	YES	YES				NO
7384	W	M	P	YES	GTS	.	.	.	YES				NO
7385	W	F	sister	YES	Provisional Tic Disorder	.	.	YES	YES				NO
7383	W	F	mother	NO	.	.	.	.	NO				NO
7382	W	M	father	YES	Chronic Vocal Tic Disorder	.	.	YES	YES				NO
7386	W	M	father_parent_sibling_son	YES	Provisional Tic Disorder	.	.	YES	YES				NO
7388	W	M	father_parent_sibling_son	YES	GTS	.	.	.	YES				NO
7389	W	M	father_parent_sibling_son_son	YES	Chronic Motor Tic Disorder	.	.	.	YES				NO
7387	W	F	father_mother	YES	GTS	.	.	.	YES				NO
7399	W	M	father_sister_son	YES	GTS	.	.	.	YES				NO
7423	W	F	father_sister_daughter	NO	.	.	.	.	rather NO				maybe
7425	W	F	father_sister	NO	.	.	.	.	YES carrier				YES
7424	W	F	father_sister_daughter	NO	.	.	.	.	rather NO				maybe
7429	W	F	father_sister	NO	.	.	.	.	rather NO				maybe
7422	W	M	father_father	NO	.	.	.	.	NO				NO
7331	X	F	P	YES	GTS	ADHD	.	.	YES		YES		NO
7369	X	M	mother_brother	YES	Chronic Motor Tic Disorder	.	.	.	YES		NO		NO
7367	X	F	mother	NO	.	.	.	.	YES carrier		NO		YES
7368	X	F	mother_mother	NO	.	.	.	.	rather NO		NO		rather NO
7376	X	M	father	YES	GTS	.	.	.	NO		YES		NO
7457	Y	F	P	YES	GTS	.	.	.	YES				NO
7456	Y	M	brother	YES	Chronic Motor Tic Disorder	.	.	.	YES				NO
7454	Y	F	mother	YES	GTS	OCD, MDD	.	.	YES				NO
7455	Y	F	mother_sister	YES	Chronic Motor Tic Disorder	.	.	.	YES				NO
7458	Y	M	mother_brother	YES	GTS	.	.	.	YES				NO
7459	Y	M	mother_father	NO	.	.	.	.	NO				NO
7452	Y	F	mother_mother	YES	Provisional Tic Disorder	.	.	YES	YES				NO
7453	Y	M	father	NO	.	.	.	.	NO				NO
